# Supplementary material for: Realizing Both Antibacterial Activity and Cytocompatibility in Silicocarnotite Bioceramic via Germanium Incorporation
Source: J Funct Biomater. 2023 Mar 14;14(3):154. doi: 10.3390/jfb14030154 (PMC10054726; doi:10.3390/jfb14030154)
Supplement: Supplementary file 1 [file jfb-14-00154-s001.zip]

Archive with 1 entries (1 files):
- jfb-2188178-supplementary.pdf
